# Supplementary material for: Transient changes in L-arginine, asymmetric and symmetric dimethyl arginine in triathletes following Norseman Xtreme Triathlon
Source: Front Physiol. 2024 Oct 18;15:1451038. doi: 10.3389/fphys.2024.1451038 (PMC11527713; doi:10.3389/fphys.2024.1451038)
Supplement: Supplementary file 1 [file DataSheet1.CSV]

Subject	L-Arginin-1	ADMA-1	SDMA-1	RatioLarg/ADMA1	L-Arginin-2	ADMA-2	SDMA-2	RatioLarg/ADMA-2	L-Arginin-3	ADMA-3	SDMA-3	RatioLarg/ADMA-3	L-Arginin-4	ADMA-4	SDMA-4	RatioLarg/ADMA-4	Gender
1	77,8	0,40	0,42	195	45,8	0,25	0,48	182	87,8	0,41	0,50	217	80,8	0,39	0,66	209	male
2	70,8	0,43	0,36	164	44,8	0,35	0,55	128	63,6	0,45	0,52	141	69,0	0,46	0,47	149	male
3	54,2	0,51	0,50	106	45,1	0,42	0,49	108	56,4	0,55	0,51	102	50,0	0,54	0,48	92	male
4	63,9	0,45	0,42	141	41,2	0,37	0,48	112	63,1	0,49	0,61	128	69,5	0,45	0,44	155	male
5	66,6	0,37	0,34	178	29,8	0,31	0,69	97	40,7	0,407	0,7108	100	55,7	0,45	0,47	124	male
6	77,8	0,36	0,33	217	41,7	0,20	0,38	209	52,7	0,32	0,45	163	66,4	0,34	0,31	196	female
7	56,9	0,35	0,30	165	43,7	0,24	0,34	185	56,6	0,32	0,36	177	76,4	0,35	0,34	220	female
8	57,1	0,37	0,34	154	39,9	0,21	0,32	187	73,4	0,43	0,41	170	76,9	0,45	0,37	172	female
9	91,3	0,39	0,36	233	63,9	0,28	0,51	232	74,8	0,43	0,51	172	79,0	0,36	0,34	219	male
10	58,1	0,42	0,42	138	49,2	0,30	0,53	164	63,9	0,47	0,01	137	81,7	0,56	0,48	147	male
11	48,1	0,43	0,42	111	39,4	0,28	0,45	139	63,2	0,49	0,56	129	55,7	0,47	0,45	119	male
12	102,6	0,47	0,38	218	56,0	0,28	0,49	197	91,2	0,54	0,56	168	84,2	0,44	0,35	193	male
13	69,5	0,42	0,40	165	40,7	0,25	0,52	161	59,2	0,46	0,60	127	78,5	0,46	0,43	171	male
14	92,8	0,39	0,45	238	65,5	0,26	0,55	251	100,5	0,48	0,67	209	93,4	0,42	0,46	224	male
15	57,9	0,40	0,43	144	52,4	0,27	0,47	192	63,1	0,44	0,52	145	81,6	0,44	0,44	186	male
16	55,1	0,43	0,33	130	48,2	0,36	0,40	134	57,0	0,48	0,46	118	54,1	0,39	0,33	138	male
17	39,0	0,35	0,33	111	46,4	0,27	0,42	174	65,0	0,46	0,55	141	54,9	0,39	0,32	142	male
18	48,6	0,27	0,34	181	32,0	0,22	0,41	146	39,1	0,28	0,43	140	40,5	0,29	0,45	139	female
19	56,8	0,33	0,40	175	39,1	0,26	0,50	150	58,3	0,34	0,48	169	47,5	0,30	0,37	159	female
20	51,9	0,46	0,32	113	42,1	0,38	0,35	112	59,3	0,52	0,40	115	60,3	0,53	0,38	114	male
21	59,4	0,39	0,40	152	59,3	0,32	0,72	186	66,0	0,53	0,77	124	63,4	0,42	0,46	152	male
Unit	μM	μM	μM		μM	μM	μM		μM	μM	μM		μM	μM	μM
